# Supplementary material for: Rapid profiling of triglycerides in human breast milk using liquid extraction surface analysis Fourier transform mass spectrometry reveals new very long chain fatty acids and differences within individuals
Source: Rapid Commun Mass Spectrom. 2019 Jul 16;33(15):1267–76. doi: 10.1002/rcm.8465 (PMC6772081; doi:10.1002/rcm.8465)
Supplement: Supplementary file 2 — Table S1. The search list of triglycerides used for automated identification of m/z signals. ‘Carbons’, refers to the number of carbons in the fatty acid residues of the TAG. [file RCM-33-1267-s003.txt]

Table S1. The search list of triglycerides used for automated identification of m/z signals.  �Carbons�, refers to the number of carbons in the fatty acid residues of the TAG.   
