# Supplementary material for: Rapid profiling of triglycerides in human breast milk using liquid extraction surface analysis Fourier transform mass spectrometry reveals new very long chain fatty acids and differences within individuals
Source: Rapid Commun Mass Spectrom. 2019 Jul 16;33(15):1267–76. doi: 10.1002/rcm.8465 (PMC6772081; doi:10.1002/rcm.8465)
Supplement: Supplementary file 3 — Supporting info item [file RCM-33-1267-s002.xlsx]

## Sheet: Sheet1
mass	TAG	carbons	double bonds
320.207	12:0	12	0
348.238	14:0	14	0
376.269	16:0	16	0
404.301	18:0	18	0
432.332	20:0	20	0
460.363	22:0	22	0
458.348	22:1	22	1
474.379	23:0	23	0
488.395	24:0	24	0
486.379	24:1	24	1
502.41	25:0	25	0
516.426	26:0	26	0
514.41	26:1	26	1
512.395	26:2	26	2
510.379	26:3	26	3
530.442	27:0	27	0
544.457	28:0	28	0
542.442	28:1	28	1
540.426	28:2	28	2
538.41	28:3	28	3
536.395	28:4	28	4
534.379	28:5	28	5
558.473	29:0	29	0
572.488	30:0	30	0
570.473	30:1	30	1
568.457	30:2	30	2
566.442	30:3	30	3
564.426	30:4	30	4
562.41	30:5	30	5
560.395	30:6	30	6
586.504	31:0	31	0
600.52	32:0	32	0
598.504	32:1	32	1
596.488	32:2	32	2
594.473	32:3	32	3
592.457	32:4	32	4
590.442	32:5	32	5
588.426	32:6	32	6
614.535	33:0	33	0
612.52	33:1	33	1
628.551	34:0	34	0
626.535	34:1	34	1
624.52	34:2	34	2
622.504	34:3	34	3
620.489	34:4	34	4
618.473	34:5	34	5
616.457	34:6	34	6
642.567	35:0	35	0
640.551	35:1	35	1
656.582	36:0	36	0
654.567	36:1	36	1
652.551	36:2	36	2
650.535	36:3	36	3
648.52	36:4	36	4
646.504	36:5	36	5
644.489	36:6	36	6
670.598	37:0	37	0
668.582	37:1	37	1
666.567	37:2	37	2
664.551	37:3	37	3
684.614	38:0	38	0
682.598	38:1	38	1
680.582	38:2	38	2
678.567	38:3	38	3
676.551	38:4	38	4
674.536	38:5	38	5
672.52	38:6	38	6
698.629	39:0	39	0
696.614	39:1	39	1
694.598	39:2	39	2
692.582	39:3	39	3
690.567	39:4	39	4
688.551	39:5	39	5
712.645	40:0	40	0
710.629	40:1	40	1
708.614	40:2	40	2
706.598	40:3	40	3
704.582	40:4	40	4
702.567	40:5	40	5
700.551	40:6	40	6
698.536	40:7	40	7
726.661	41:0	41	0
724.645	41:1	41	1
722.629	41:2	41	2
720.614	41:3	41	3
718.598	41:4	41	4
716.583	41:5	41	5
714.567	41:6	41	6
740.676	42:0	42	0
738.661	42:1	42	1
736.645	42:2	42	2
734.629	42:3	42	3
732.614	42:4	42	4
730.598	42:5	42	5
728.583	42:6	42	6
726.567	42:7	42	7
724.551	42:8	42	8
754.692	43:0	43	0
752.676	43:1	43	1
750.661	43:2	43	2
748.645	43:3	43	3
746.629	43:4	43	4
744.614	43:5	43	5
742.598	43:6	43	6
768.708	44:0	44	0
766.692	44:1	44	1
764.676	44:2	44	2
762.661	44:3	44	3
760.645	44:4	44	4
758.629	44:5	44	5
756.614	44:6	44	6
754.598	44:7	44	7
752.583	44:8	44	8
750.567	44:9	44	9
782.723	45:0	45	0
780.708	45:1	45	1
778.692	45:2	45	2
776.676	45:3	45	3
774.661	45:4	45	4
772.645	45:5	45	5
770.63	45:6	45	6
796.739	46:0	46	0
794.723	46:1	46	1
792.708	46:2	46	2
790.692	46:3	46	3
788.676	46:4	46	4
786.661	46:5	46	5
784.645	46:6	46	6
782.629	46:7	46	7
780.614	46:8	46	8
778.598	46:9	46	9
810.755	47:0	47	0
774.567	47:1	47	1
806.723	47:2	47	2
804.708	47:3	47	3
802.692	47:4	47	4
800.676	47:5	47	5
798.661	47:6	47	6
824.77	48:0	48	0
822.755	48:1	48	1
820.739	48:2	48	2
818.723	48:3	48	3
816.708	48:4	48	4
814.692	48:5	48	5
812.676	48:6	48	6
810.661	48:7	48	7
808.645	48:8	48	8
806.63	48:9	48	9
838.786	49:0	49	0
802.598	49:1	49	1
800.583	49:2	49	2
832.739	49:3	49	3
830.723	49:4	49	4
828.708	49:5	49	5
826.692	49:6	49	6
852.802	50:0	50	0
850.786	50:1	50	1
848.77	50:2	50	2
846.755	50:3	50	3
844.739	50:4	50	4
842.723	50:5	50	5
840.708	50:6	50	6
838.692	50:7	50	7
836.676	50:8	50	8
834.661	50:9	50	9
866.817	51:0	51	0
830.63	51:1	51	1
828.614	51:2	51	2
860.77	51:3	51	3
858.755	51:4	51	4
856.739	51:5	51	5
854.723	51:6	51	6
852.708	51:7	51	7
880.833	52:0	52	0
878.817	52:1	52	1
876.801	52:2	52	2
874.786	52:3	52	3
872.77	52:4	52	4
870.755	52:5	52	5
868.739	52:6	52	6
866.723	52:7	52	7
864.708	52:8	52	8
862.692	52:9	52	9
894.848	53:0	53	0
858.661	53:1	53	1
856.645	53:2	53	2
888.802	53:3	53	3
886.786	53:4	53	4
884.77	53:5	53	5
882.755	53:6	53	6
880.739	53:7	53	7
878.723	53:8	53	8
908.864	54:0	54	0
906.848	54:1	54	1
904.833	54:2	54	2
902.817	54:3	54	3
900.802	54:4	54	4
898.786	54:5	54	5
896.77	54:6	54	6
894.755	54:7	54	7
892.739	54:8	54	8
890.723	54:9	54	9
922.88	55:0	55	0
886.692	55:1	55	1
884.677	55:2	55	2
916.833	55:3	55	3
914.817	55:4	55	4
912.802	55:5	55	5
910.786	55:6	55	6
908.77	55:7	55	7
906.755	55:8	55	8
904.739	55:9	55	9
936.895	56:0	56	0
934.88	56:1	56	1
932.864	56:2	56	2
930.848	56:3	56	3
928.833	56:4	56	4
926.817	56:5	56	5
924.802	56:6	56	6
922.786	56:7	56	7
920.77	56:8	56	8
918.755	56:9	56	9
950.911	57:0	57	0
914.724	57:1	57	1
912.708	57:2	57	2
944.864	57:3	57	3
942.849	57:4	57	4
940.833	57:5	57	5
938.817	57:6	57	6
936.802	57:7	57	7
934.786	57:8	57	8
932.77	57:9	57	9
964.927	58:0	58	0
928.739	58:1	58	1
960.895	58:2	58	2
958.88	58:3	58	3
956.864	58:4	58	4
954.849	58:5	58	5
952.833	58:6	58	6
950.817	58:7	58	7
948.802	58:8	58	8
946.786	58:9	58	9
944.77	59:0	59	0
942.755	59:1	59	1
940.739	59:2	59	2
938.724	59:3	59	3
968.864	59:5	59	5
966.849	59:6	59	6
964.833	59:7	59	7
962.817	59:8	59	8
960.802	59:9	59	9
992.958	60:0	60	0
956.771	60:1	60	1
954.755	60:2	60	2
986.911	60:3	60	3
984.895	60:4	60	4
982.88	60:5	60	5
980.864	60:6	60	6
978.849	60:7	60	7
976.833	60:8	60	8
974.817	60:9	60	9
972.802	61:0	61	0
970.786	61:1	61	1
968.771	61:2	61	2
966.755	61:3	61	3
964.739	61:4	61	4
962.724	61:5	61	5
986.817	62:0	62	0
984.802	62:1	62	1
982.786	62:2	62	2
1010.91	62:5	62	5
1008.9	62:6	62	6
1006.88	62:7	62	7
1004.86	62:8	62	8
1002.85	62:9	62	9
1000.83	63:0	63	0
998.817	63:1	63	1
996.802	63:2	63	2
994.786	63:3	63	3
992.771	63:4	63	4
990.755	63:5	63	5
988.739	63:6	63	6
1028.86	65:0	65	0
1026.85	65:1	65	1
1024.83	65:2	65	2
1022.82	65:3	65	3
1020.8	65:4	65	4
1018.79	65:5	65	5
1016.77	65:6	65	6
1014.76	65:7	65	7
1044.8	67:6	67	6
1042.79	67:7	67	7
